# Supplementary material for: A Moderated Mediation Analysis of the Effects of the COVID-19 Pandemic on Well-Being and Sport Readiness of Italian Team Sports Players: The Role of Perceived Safety of the Training Environment
Source: Int J Environ Res Public Health. 2022 Feb 27;19(5):2764. doi: 10.3390/ijerph19052764 (PMC8910545; doi:10.3390/ijerph19052764)
Supplement: Supplementary file 1 [file ijerph-19-02764-s001.zip]

Archive with 1 entries (1 files):
- ijerph-1606303-supplementary.pdf
